# Supplementary material for: Microcavity Enhanced Raman Spectroscopy of Fullerene C60 Bucky Balls
Source: Sensors (Basel). 2020 Mar 7;20(5):1470. doi: 10.3390/s20051470 (PMC7085650; doi:10.3390/s20051470)
Supplement: Supplementary file 1 [file sensors-20-01470-s001.zip]

Archive with 83 entries (76 files):
- sensors-711738-supplementary-done/
- sensors-711738-supplementary-done/sensors-711738-Supplymentary/
- sensors-711738-supplementary-done/sensors-711738-Supplymentary/bibl.bib
- sensors-711738-supplementary-done/sensors-711738-Supplymentary/Definitions/
- sensors-711738-supplementary-done/sensors-711738-Supplymentary/Definitions/chicago2.bst
- sensors-711738-supplementary-done/sensors-711738-Supplymentary/Definitions/journalnames.tex
- sensors-711738-supplementary-done/sensors-711738-Supplymentary/Definitions/logo-ccby-eps-converted-to.pdf
- sensors-711738-supplementary-done/sensors-711738-Supplymentary/Definitions/logo-ccby.eps
- sensors-711738-supplementary-done/sensors-711738-Supplymentary/Definitions/logo-mdpi-eps-converted-to.pdf
- sensors-711738-supplementary-done/sensors-711738-Supplymentary/Definitions/logo-mdpi.eps
- sensors-711738-supplementary-done/sensors-711738-Supplymentary/Definitions/logo-orcid-eps-converted-to.pdf
- sensors-711738-supplementary-done/sensors-711738-Supplymentary/Definitions/logo-orcid.eps
- sensors-711738-supplementary-done/sensors-711738-Supplymentary/Definitions/logo-updates.pdf
- sensors-711738-supplementary-done/sensors-711738-Supplymentary/Definitions/mdpi.bst
- sensors-711738-supplementary-done/sensors-711738-Supplymentary/Definitions/mdpi.cls
- sensors-711738-supplementary-done/sensors-711738-Supplymentary/Definitions/sensors-logo-eps-converted-to.pdf
- sensors-711738-supplementary-done/sensors-711738-Supplymentary/Definitions/sensors-logo.eps
- sensors-711738-supplementary-done/sensors-711738-Supplymentary/Definitions/sensors-logo.png
- sensors-711738-supplementary-done/sensors-711738-Supplymentary/images/
- sensors-711738-supplementary-done/sensors-711738-Supplymentary/images/CERSIntvsCRes.jpg
- sensors-711738-supplementary-done/sensors-711738-Supplymentary/images/CompAuAbs.jpg
- sensors-711738-supplementary-done/sensors-711738-Supplymentary/images/CompRes.jpg
- sensors-711738-supplementary-done/sensors-711738-Supplymentary/images/DFT.png
- sensors-711738-supplementary-done/sensors-711738-Supplymentary/images/DFT1.png
- sensors-711738-supplementary-done/sensors-711738-Supplymentary/images/HRSEM.png
- sensors-711738-supplementary-done/sensors-711738-Supplymentary/images/PeakRes.jpg
- sensors-711738-supplementary-done/sensors-711738-Supplymentary/images/PL.jpg
- sensors-711738-supplementary-done/sensors-711738-Supplymentary/images/raman11.jpg
- sensors-711738-supplementary-done/sensors-711738-Supplymentary/images/Raman2.png
- sensors-711738-supplementary-done/sensors-711738-Supplymentary/images/resonance.png
- sensors-711738-supplementary-done/sensors-711738-Supplymentary/images/S3abc.jpg
- sensors-711738-supplementary-done/sensors-711738-Supplymentary/images/TransAu.png
- sensors-711738-supplementary-done/sensors-711738-Supplymentary/images/TransC60.jpg
- sensors-711738-supplementary-done/sensors-711738-Supplymentary/images/Transpoly.jpg
- sensors-711738-supplementary-done/sensors-711738-Supplymentary/images/Transpoly.png
- sensors-711738-supplementary-done/sensors-711738-Supplymentary/sensors-711738-supplementary.aux
- sensors-711738-supplementary-done/sensors-711738-Supplymentary/sensors-711738-supplementary.log
- sensors-711738-supplementary-done/sensors-711738-Supplymentary/sensors-711738-supplementary.out
- sensors-711738-supplementary-done/sensors-711738-Supplymentary/sensors-711738-supplementary.pdf
- sensors-711738-supplementary-done/sensors-711738-Supplymentary/sensors-711738-supplementary.synctex.gz
- sensors-711738-supplementary-done/sensors-711738-Supplymentary/sensors-711738-supplementary.tex
- sensors-711738-supplementary-done/sensors-711738-Supplymentary/TOC.jpg
- sensors-711738-Supplymentary/
- sensors-711738-Supplymentary/bibl.bib
- sensors-711738-Supplymentary/Definitions/
- sensors-711738-Supplymentary/Definitions/chicago2.bst
- sensors-711738-Supplymentary/Definitions/journalnames.tex
- sensors-711738-Supplymentary/Definitions/logo-ccby-eps-converted-to.pdf
- sensors-711738-Supplymentary/Definitions/logo-ccby.eps
- sensors-711738-Supplymentary/Definitions/logo-mdpi-eps-converted-to.pdf
- sensors-711738-Supplymentary/Definitions/logo-mdpi.eps
- sensors-711738-Supplymentary/Definitions/logo-orcid-eps-converted-to.pdf
- sensors-711738-Supplymentary/Definitions/logo-orcid.eps
- sensors-711738-Supplymentary/Definitions/logo-updates.pdf
- sensors-711738-Supplymentary/Definitions/mdpi.bst
- sensors-711738-Supplymentary/Definitions/mdpi.cls
- sensors-711738-Supplymentary/Definitions/sensors-logo-eps-converted-to.pdf
- sensors-711738-Supplymentary/Definitions/sensors-logo.eps
- sensors-711738-Supplymentary/Definitions/sensors-logo.png
- sensors-711738-Supplymentary/images/
- sensors-711738-Supplymentary/images/CERSIntvsCRes.jpg
- sensors-711738-Supplymentary/images/CompAuAbs.jpg
- sensors-711738-Supplymentary/images/CompRes.jpg
- sensors-711738-Supplymentary/images/DFT.png
- sensors-711738-Supplymentary/images/DFT1.png
- sensors-711738-Supplymentary/images/HRSEM.png
- sensors-711738-Supplymentary/images/PeakRes.jpg
- sensors-711738-Supplymentary/images/PL.jpg
- sensors-711738-Supplymentary/images/raman11.jpg
- sensors-711738-Supplymentary/images/Raman2.png
- sensors-711738-Supplymentary/images/resonance.png
- sensors-711738-Supplymentary/images/S3abc.jpg
- sensors-711738-Supplymentary/images/TransAu.png
- sensors-711738-Supplymentary/images/TransC60.jpg
- sensors-711738-Supplymentary/images/Transpoly.jpg
- sensors-711738-Supplymentary/images/Transpoly.png
- sensors-711738-Supplymentary/sensors-711738-supplementary.aux
- sensors-711738-Supplymentary/sensors-711738-supplementary.log
- sensors-711738-Supplymentary/sensors-711738-supplementary.out
- sensors-711738-Supplymentary/sensors-711738-supplementary.pdf
- sensors-711738-Supplymentary/sensors-711738-supplementary.synctex.gz
- sensors-711738-Supplymentary/sensors-711738-supplementary.tex
- sensors-711738-Supplymentary/TOC.jpg
