# Supplementary material for: Microcavity Enhanced Raman Spectroscopy of Fullerene C60 Bucky Balls
Source: Sensors (Basel). 2020 Mar 7;20(5):1470. doi: 10.3390/s20051470 (PMC7085650; doi:10.3390/s20051470)
Supplement: Supplementary file 1 [file sensors-20-01470-s001.zip › sensors-711738-supplementary-done/sensors-711738-Supplymentary/bibl.bib]

@article{dovesi2018quantum,
  title={Quantum-mechanical condensed matter simulations with CRYSTAL},
  author={Dovesi, Roberto and Erba, Alessandro and Orlando, Roberto and Zicovich-Wilson, Claudio M and Civalleri, Bartolomeo and Maschio, Lorenzo and R{\'e}rat, Michel and Casassa, Silvia and Baima, Jacopo and Salustro, Simone and others},
  journal={Wiley Interdisciplinary Reviews: Computational Molecular Science},
  volume={8},
  number={4},
  pages={1360--1396},
  year={2018},
  publisher={Wiley Online Library}
}
@article{jensen2005refractive,
  title={Refractive index and third-order nonlinear susceptibility of C60 in the condensed phase calculated with the discrete solvent reaction field model},
  author={Jensen, Lasse and Van Duijnen, Piet Th},
  journal={International journal of quantum chemistry},
  volume={102},
  number={5},
  pages={612--619},
  year={2005},
  publisher={Wiley Online Library}
}

@article{sivadasan2017spectroscopically,
  title={Spectroscopically forbidden infra-red emission in Au-vertical graphene hybrid nanostructures},
  author={Sivadasan, AK and Parida, Santanu and Ghosh, Subrata and Pandian, Ramanathaswamy and Dhara, Sandip},
  journal={Nanotechnology},
  volume={28},
  number={46},
  pages={465703},
  year={2017},
  publisher={IOP Publishing}
}

@article{apra2019simplified,
  title={A Simplified Approach to Simulating Raman Spectra from Ab Initio Molecular Dynamics},
  author={Apr{\`a}, Edoardo and Bhattarai, Ashish and Baxter, Eric and Johnson, Grant E and Govind, Niranjan and El-Khoury, Patrick Z},
  journal={arXiv preprint arXiv:1909.03142},
  year={2019}
}

@article{sandfort2018cavity,
  title={Cavity-enhanced Raman spectroscopy for food chain management},
  author={Sandfort, Vincenz and Goldschmidt, Jens and W{\"o}llenstein, J{\"u}rgen and Palzer, Stefan},
  journal={Sensors},
  volume={18},
  number={3},
  pages={709},
  year={2018},
  publisher={Multidisciplinary Digital Publishing Institute}
}


@article{de1996micro,
  title={Micro-Raman spectroscopy to study local mechanical stress in silicon integrated circuits},
  author={De Wolf, Ingrid},
  journal={Semiconductor Sci. Tech.},
  volume={11},
  number={2},
  pages={139--154},
  year={1996},
  publisher={IOP Publishing}
}


@article{mohiuddin2009uniaxial,
  title={Uniaxial strain in graphene by Raman spectroscopy: G peak splitting, Gr{\"u}neisen parameters, and sample orientation},
  author={Mohiuddin, TMG and Lombardo, Antonio and Nair, RR and Bonetti, A and Savini, G and Jalil, R and Bonini, Nicola and Basko, DM and Galiotis, C and Marzari, Nicola and others},
  journal={Phys. Rev. B},
  volume={79},
  number={20},
  pages={1--8},
  year={2009},
  publisher={APS}
}


@article{hupp2001using,
  title={Using resonance Raman spectroscopy to examine vibrational barriers to electron transfer and electronic delocalization},
  author={Hupp, Joseph T and Williams, Robert D},
  journal={Acc. of Chem. Res.},
  volume={34},
  number={10},
  pages={808--817},
  year={2001},
  publisher={ACS Publications}
}


@article{fleischmann1974raman,
  title={Raman spectra of pyridine adsorbed at a silver electrode},
  author={Fleischmann, Martin and Hendra, Patrick J and McQuillan, A James},
  journal={Chem. Phys. Lett.},
  volume={26},
  number={2},
  pages={163--166},
  year={1974},
  publisher={Elsevier}
}


@article{shao2019tip,
  title={Tip-enhanced Raman spectroscopy: principles, practice, and applications to nanospectroscopic imaging of 2D materials},
  author={Shao, Feng and Zenobi, Renato},
  journal={Analytical and Bioanalytical Chem.},
  volume={411},
  number={1},
  pages={37--61},
  year={2019},
  publisher={Springer}
}


@article{wang2017integrated,
  title={Integrated plasmon-enhanced Raman scattering (i PERS) spectroscopy},
  author={Wang, Hailong and Li, Haibo and Xu, Shuping and Zhao, Bing and Xu, Weiqing},
  journal={Sci. Reports.},
  volume={7},
  number={1},
  pages={14630-1--7},
  year={2017},
  publisher={Nature Publishing Group}
}


@article{liang2005gold,
  title={Gold hollow nanospheres: tunable surface plasmon resonance controlled by interior-cavity sizes},
  author={Liang, Han-Pu and Wan, Li-Jun and Bai, Chun-Li and Jiang, Li},
  journal={The Journal of Physical Chemistry B},
  volume={109},
  number={16},
  pages={7795--7800},
  year={2005},
  publisher={ACS Publications}
}


@article{ding2017electromagnetic,
  title={Electromagnetic theories of surface-enhanced Raman spectroscopy},
  author={Ding, Song-Yuan and You, En-Ming and Tian, Zhong-Qun and Moskovits, Martin},
  journal={Chem. Soc. Reviews},
  volume={46},
  number={13},
  pages={4042--4076},
  year={2017},
  publisher={Royal Society of Chemistry}
}


@article{wang2019review,
  title={A review of cavity-enhanced Raman spectroscopy as a gas sensing method},
  author={Wang, Pinyi and Chen, Weigen and Wan, Fu and Wang, Jianxin and Hu, Jin},
  journal={App. Spect. Reviews},
  pages={1--25},
  year={2019},
  doi={10.1080/05704928.2019.1661850},
  publisher={Taylor \& Francis}
}


@article{uliel2019microcavity,
  title={Microcavity enhancement of low-frequency Raman scattering from a CsPbI3 thin film},
  author={Uliel, Tal Ben and Gouda, Laxman and Aviv, Hagit and Itzhak, Anat and Tischler, Yaakov R},
  journal={J. Raman Spec.},
  year={2019},
  publisher={Wiley Online Library}
}


@article{yakuphanoglu2008photovoltaic,
  title={Photovoltaic properties of the organic--inorganic photodiode based on polymer and fullerene blend for optical sensors},
  author={Yakuphanoglu, Fahrettin},
  journal={Sens. and Actu. A: Phys.},
  volume={141},
  number={2},
  pages={383--389},
  year={2008},
  publisher={Elsevier}
}


@article{bethune1991vibrational,
  title={Vibrational Raman and infrared spectra of chromatographically separated C60 and C70 fullerene clusters},
  author={Bethune, Donald S and Meijer, Gerard and Tang, Wade C and Rosen, Hal J and Golden, William G and Seki, Hajime and Brown, Charles A and de Vries, Mattanjah S},
  journal={Chem. Phys. Lett.},
  volume={179},
  number={1-2},
  pages={181--186},
  year={1991},
  publisher={Elsevier}
}

@article{wen2012density,
  title={Density functional theory studies of the electronic structure of solid state actinide oxides},
  author={Wen, Xiao-Dong and Martin, Richard L and Henderson, Thomas M and Scuseria, Gustavo E},
  journal={Chem. reviews},
  volume={113},
  number={2},
  pages={1063--1096},
  year={2012},
  publisher={ACS Publications}
}


@article{schettino2001vibrational,
  title={The vibrational spectrum of fullerene C60},
  author={Schettino, Vincenzo and Pagliai, Marco and Ciabini, Lucia and Cardini, Gianni},
  journal={The J. of Phys. Chem. A},
  volume={105},
  number={50},
  pages={11192--11196},
  year={2001},
  publisher={ACS Publications}
}


@incollection{menendez2000vibrational,
  title={Vibrational spectroscopy of C 60},
  author={Men{\'e}ndez, Jos{\'e} and Page, John B},
  booktitle={Light Scattering in Solids VIII},
  pages={27--95},
  year={2000},
  publisher={Springer}
}


@article{do2015calculation,
  title={Calculation of the vibrational frequencies of carbon clusters and fullerenes with empirical potentials},
  author={Do, Hainam and Besley, Nicholas A},
  journal={Phy. Chem. Chemical Physics},
  volume={17},
  number={5},
  pages={3898--3908},
  year={2015},
  publisher={Royal Society of Chemistry}
}


@article{hashimoto2019complementary,
  title={Complementary Vibrational Spectroscopy},
  author={Hashimoto, Kazuki and Badarla, Venkata Ramaiah and Kawai, Akira and Ideguchi, Takuro},
  journal={arXiv preprint arXiv:1904.02857},
  year={2019}
}


@article{parker1997inelastic,
  title={Inelastic neutron scattering, infrared, and Raman spectroscopic studies of Mg2FeH6 and Mg2FeD6},
  author={Parker, Stewart F and Williams, Kenneth PJ and Bortz, Manfred and Yvon, Klaus},
  journal={Inorganic Chem},
  volume={36},
  number={23},
  pages={5218--5221},
  year={1997},
  publisher={ACS Publications}
}


@article{altman1993interaction,
  title={The interaction of C60 with noble metal surfaces},
  author={Altman, Eric I and Colton, Richard J},
  journal={Surface Science},
  volume={295},
  number={1-2},
  pages={13--33},
  year={1993},
  publisher={Elsevier}
}


@article{sauvajol1997raman,
  title={Raman study of the charge transfer C60 complexes with tetraphenylphosphonium halides},
  author={Sauvajol, JL and Graja, A and Firlej, L and Kr{\'o}l, S},
  journal={J. of Mol. Sci},
  volume={436},
  pages={19--23},
  year={1997},
  publisher={Elsevier}
}


@article{luo2004sers,
  title={SERS of C60 coated with gold nanoparticles on filter paper and filter membrane},
  author={Luo, Z-X and Fang, Y},
  journal={Sci. Access},
  volume={2},
  number={1},
  pages={548--549},
  year={2004},
  publisher={CSIRO}
}


@article{luo2011single,
  title={Single-molecule surface-enhanced Raman scattering of fullerene C60},
  author={Luo, Zhixun and Loo, Boon H and Peng, Aidong and Ma, Ying and Fu, Hongbing and Yao, Jiannian},
  journal={J. of Raman Spec.},
  volume={42},
  number={3},
  pages={319--323},
  year={2011},
  publisher={Wiley Online Library}
}


@article{yang2003surface,
  title={Surface-enhanced Raman scattering of C60 and C70 in gold hydrosols},
  author={Yang, X-C and Fang, Y},
  journal={The J. of Phy. Chem. B},
  volume={107},
  number={37},
  pages={10100--10103},
  year={2003},
  publisher={ACS Publications}
}


@article{meletov2018photopolymerization,
  title={Photopolymerization in the Fullerene Layers of the Molecular Donor--Acceptor Complex $\{$Pt (nPr 2 dtc) 2$\}${\textperiodcentered}(C 60) 2},
  author={Meletov, KP},
  journal={Phy. of the Sol. State},
  volume={60},
  number={10},
  pages={2103--2108},
  year={2018},
  publisher={Springer}
}


@article{becke1996density,
  title={Density-functional thermochemistry. IV. A new dynamical correlation functional and implications for exact-exchange mixing},
  author={Becke, Axel D},
  journal={The J. of Chem. Physics},
  volume={104},
  number={3},
  pages={1040--1046},
  year={1996},
  publisher={AIP}
}


@article{lee1988development,
  title={Development of the Colle-Salvetti correlation-energy formula into a functional of the electron density},
  author={Lee, Chengteh and Yang, Weitao and Parr, Robert G},
  journal={Phy. Rev. B},
  volume={37},
  number={2},
  pages={785--790},
  year={1988},
  publisher={APS}
}


@article{stephens1994ab,
  title={Ab initio calculation of vibrational absorption and circular dichroism spectra using density functional force fields},
  author={Stephens, Philip J and Devlin, FJ and Chabalowski, CFN and Frisch, Michael J},
  journal={The J. of Phy. Chem.},
  volume={98},
  number={45},
  pages={11623--11627},
  year={1994},
  publisher={ACS Publications}
}


@article{murphy2002quantum,
  title={Quantum dots: a primer},
  author={Murphy, Catherine J and Coffer, Jeffery L},
  journal={App. Spec.},
  volume={56},
  number={1},
  pages={16--27},
  year={2002},
  publisher={Society for Applied Spectroscopy}
}


@article{wang2019optical,
  title={Optical tuning of plasmon-enhanced photoluminescence},
  author={Wang, Yunxia and Ding, Tao},
  journal={Nanoscale},
  volume={11},
  number={22},
  pages={10589--10594},
  year={2019},
  publisher={Royal Society of Chemistry}
}


@INPROCEEDINGS{2017JPhCS.917f2052K,
       author = {{Khinevich}, N. and {Girel}, K. and {Bandarenka}, H. and {Salo}, V. and
         {Mosunov}, A.},
        title = "{Surface enhanced Raman spectroscopy of fullerene C$_{60}$ drop-deposited on the silvered porous silicon}",
    booktitle = {Journal of Physics Conference Series},
         year = "2017",
       series = {J. of Phy. Conf. Series},
       volume = {917},
        month = "Nov",
          eid = {062052},
        pages = {062052},
          doi = {10.1088/1742-6596/917/6/062052},
       adsurl = {https://ui.adsabs.harvard.edu/abs/2017JPhCS.917f2052K},
      adsnote = {Provided by the SAO/NASA Astrophysics Data System}
}


@article{gupta2008absorption,
  title={Absorption spectroscopy of gold nanoisland films: optical and structural characterization},
  author={Gupta, G and Tanaka, D and Ito, Y and Shibata, D and Shimojo, M and Furuya, K and Mitsui, K and Kajikawa, K},
  journal={Nanotech.},
  volume={20},
  number={2},
  pages={1--9},
  year={2008},
  publisher={IOP Publishing}
}


@article{sinwani2017effect,
  title={The effect of excitation wavelength and metallic nanostructure on SERS spectra of C60},
  author={Sinwani, Miri and Muallem, Merav and Tischler, Yaakov R},
  journal={J. of Raman Spec.},
  volume={48},
  number={6},
  pages={829--836},
  year={2017},
  publisher={Wiley Online Library}
}
