# Supplementary material for: Microcavity Enhanced Raman Spectroscopy of Fullerene C60 Bucky Balls
Source: Sensors (Basel). 2020 Mar 7;20(5):1470. doi: 10.3390/s20051470 (PMC7085650; doi:10.3390/s20051470)
Supplement: Supplementary file 1 [file sensors-20-01470-s001.zip › sensors-711738-supplementary-done/sensors-711738-Supplymentary/sensors-711738-supplementary.aux]

\relax 
\providecommand\hyper@newdestlabel[2]{}
\bibstyle{Definitions/mdpi}
\providecommand\HyperFirstAtBeginDocument{\AtBeginDocument}
\HyperFirstAtBeginDocument{\ifx\hyper@anchor\@undefined
\global\let\oldcontentsline\contentsline
\gdef\contentsline#1#2#3#4{\oldcontentsline{#1}{#2}{#3}}
\global\let\oldnewlabel\newlabel
\gdef\newlabel#1#2{\newlabelxx{#1}#2}
\gdef\newlabelxx#1#2#3#4#5#6{\oldnewlabel{#1}{{#2}{#3}}}
\AtEndDocument{\ifx\hyper@anchor\@undefined
\let\contentsline\oldcontentsline
\let\newlabel\oldnewlabel
\fi}
\fi}
\global\let\hyper@last\relax 
\gdef\HyperFirstAtBeginDocument#1{#1}
\providecommand\HyField@AuxAddToFields[1]{}
\providecommand\HyField@AuxAddToCoFields[2]{}
\providecommand*\caption@xref[2]{\@setref\relax\@undefined{#1}}
\newlabel{DFT1}{{\caption@xref {DFT1}{ on input line 193}}{1}{}{figure.caption.2}{}}
\newlabel{TransAu}{{\caption@xref {TransAu}{ on input line 193}}{2}{}{figure.caption.5}{}}
\newlabel{TransAu}{{\caption@xref {TransAu}{ on input line 193}}{3}{}{figure.caption.6}{}}
\newlabel{TransAu}{{\caption@xref {TransAu}{ on input line 193}}{3}{}{figure.caption.7}{}}
\newlabel{LastPage}{{}{3}{}{page.3}{}}
\xdef\lastpage@lastpage{3}
\xdef\lastpage@lastpageHy{3}
\expandafter\ifx\csname c@page@totc\endcsname\relax\newcounter{page@totc}\fi\setcounter{page@totc}{4}
