# Supplementary material for: Microcavity Enhanced Raman Spectroscopy of Fullerene C60 Bucky Balls
Source: Sensors (Basel). 2020 Mar 7;20(5):1470. doi: 10.3390/s20051470 (PMC7085650; doi:10.3390/s20051470)
Supplement: Supplementary file 1 [file sensors-20-01470-s001.zip › sensors-711738-supplementary-done/sensors-711738-Supplymentary/sensors-711738-supplementary.tex]

%  LaTeX support: latex@mdpi.com 
%  In case you need support, please attach all files that are necessary for compiling as well as the log file, and specify the details of your LaTeX setup (which operating system and LaTeX version / tools you are using).

%=================================================================
\documentclass[sensors,supplementary,accept,moreauthors,pdftex]{Definitions/mdpi} 

% If you would like to post an early version of this manuscript as a preprint, you may use preprint as the journal and change 'submit' to 'accept'. The document class line would be, e.g., \documentclass[preprints,article,accept,moreauthors,pdftex]{mdpi}. This is especially recommended for submission to arXiv, where line numbers should be removed before posting. For preprints.org, the editorial staff will make this change immediately prior to posting.

%--------------------
% Class Options:
%--------------------
%----------
% Journal
%----------
% Choose between the following MDPI journals:
% acoustics, actuators, addictions, admsci, aerospace, agriculture, agriengineering, agronomy, algorithms, animals, antibiotics, antibodies, antioxidants, applsci, arts, asc, asi, atmosphere, atoms, axioms, batteries, bdcc, behavsci , beverages, bioengineering, biology, biomedicines, biomimetics, biomolecules, biosensors, brainsci , buildings, cancers, carbon , catalysts, cells, ceramics, challenges, chemengineering, chemistry, chemosensors, children, cleantechnol, climate, clockssleep, cmd, coatings, colloids, computation, computers, condensedmatter, cosmetics, cryptography, crystals, dairy, data, dentistry, designs , diagnostics, diseases, diversity, drones, econometrics, economies, education, ejihpe, electrochem, electronics, energies, entropy, environments, epigenomes, est, fermentation, fibers, fire, fishes, fluids, foods, forecasting, forests, fractalfract, futureinternet, futurephys, galaxies, games, gastrointestdisord, gels, genealogy, genes, geohazards, geosciences, geriatrics, hazardousmatters, healthcare, heritage, highthroughput, horticulturae, humanities, hydrology, ijerph, ijfs, ijgi, ijms, ijns, ijtpp, informatics, information, infrastructures, inorganics, insects, instruments, inventions, iot, j, jcdd, jcm, jcp, jcs, jdb, jfb, jfmk, jimaging, jintelligence, jlpea, jmmp, jmse, jnt, jof, joitmc, jpm, jrfm, jsan, land, languages, laws, life, literature, logistics, lubricants, machines, magnetochemistry, make, marinedrugs, materials, mathematics, mca, medicina, medicines, medsci, membranes, metabolites, metals, microarrays, micromachines, microorganisms, minerals, modelling, molbank, molecules, mps, mti, nanomaterials, ncrna, neuroglia, nitrogen, notspecified, nutrients, ohbm, optics, particles, pathogens, pharmaceuticals, pharmaceutics, pharmacy, philosophies, photonics, physics, plants, plasma, polymers, polysaccharides, preprints , proceedings, processes, proteomes, psych, publications, quantumrep, quaternary, qubs, reactions, recycling, religions, remotesensing, reports, resources, risks, robotics, safety, sci, scipharm, sensors, separations, sexes, signals, sinusitis, smartcities, sna, societies, socsci, soilsystems, sports, standards, stats, surfaces, surgeries, sustainability, symmetry, systems, technologies, test, toxics, toxins, tropicalmed, universe, urbansci, vaccines, vehicles, vetsci, vibration, viruses, vision, water, wem, wevj
\usepackage{microtype} 
\usepackage{soul}
\usepackage{upgreek}
\usepackage{enumitem}
\usepackage{subfigure}
\usepackage{booktabs}
\usepackage{multirow}
\usepackage{longtable}
\usepackage{microtype}

%---------
% article
%---------
% The default type of manuscript is "article", but can be replaced by: 
% abstract, addendum, article, benchmark, book, bookreview, briefreport, casereport, changes, comment, commentary, communication, conceptpaper, conferenceproceedings, correction, conferencereport, expressionofconcern, extendedabstract, meetingreport, creative, datadescriptor, discussion, editorial, essay, erratum, hypothesis, interestingimages, letter, meetingreport, newbookreceived, obituary, opinion, projectreport, reply, retraction, review, perspective, protocol, shortnote, supfile, technicalnote, viewpoint
% supfile = supplementary materials

%----------
% submit
%----------
% The class option "submit" will be changed to "accept" by the Editorial Office when the paper is accepted. This will only make changes to the frontpage (e.g., the logo of the journal will get visible), the headings, and the copyright information. Also, line numbering will be removed. Journal info and pagination for accepted papers will also be assigned by the Editorial Office.

%------------------
% moreauthors
%------------------
% If there is only one author the class option oneauthor should be used. Otherwise use the class option moreauthors.

%---------
% pdftex
%---------
% The option pdftex is for use with pdfLaTeX. If eps figures are used, remove the option pdftex and use LaTeX and dvi2pdf.

%=================================================================
%\firstpage{1} 
%\makeatletter 
%\setcounter{page}{\@firstpage} 
%\makeatother
%\pubvolume{xx}
%\issuenum{1}
%\articlenumber{5}
%\pubyear{2020}
%\copyrightyear{2020}
%\externaleditor{Academic Editor: name}
%\history{Received: date; Accepted: date; Published: date}
%\updates{yes} % If there is an update available, un-comment this line

%% MDPI internal command: uncomment if new journal that already uses continuous page numbers 
%\continuouspages{yes}

%------------------------------------------------------------------
% The following line should be uncommented if the LaTeX file is uploaded to arXiv.org
%\pdfoutput=1

%=================================================================
% Add packages and commands here. The following packages are loaded in our class file: fontenc, calc, indentfirst, fancyhdr, graphicx, lastpage, ifthen, lineno, float, amsmath, setspace, enumitem, mathpazo, booktabs, titlesec, etoolbox, amsthm, hyphenat, natbib, hyperref, footmisc, geometry, caption, url, mdframed, tabto, soul, multirow, microtype, tikz
%\usepackage{amssymb}
%\usepackage{amsmath}
%=================================================================
%% Please use the following mathematics environments: Theorem, Lemma, Corollary, Proposition, Characterization, Property, Problem, Example, ExamplesandDefinitions, Hypothesis, Remark, Definition, Notation, Assumption
%% For proofs, please use the proof environment (the amsthm package is loaded by the MDPI class).

%=================================================================
% Full title of the paper (Capitalized)
\Title{Microcavity Enhanced Raman Spectroscopy of Fullerene C$_{60}$ Bucky Balls}

% Attention AE/ME. The following layout issues have not been checked by the English Editing Department and must be carefully verified by the AE/Layout Department: All callout issues, bold usage of callouts, and references to callouts in the text. Correct callout usage in figures. Figure and Table layout issues. Footnote formatting and Glossaries have not been checked. En dash usage for negative values, en dash usage to indicate relationships, en dash usage to indicate bonds (especially in chemistry). The English Editing Department is not responsible for correct italic usage for genes, proteins and technical terminology. This responsibility belongs to the authors. The following are also not checked: spacing between numbers and units of measurement, ratios, en dashes for ranges, date and time formats, punctuation in equation lines, and less than/more than spacing (< >). Finally, capitalization and layout of titles/headings must be properly checked as well as ensuring 'Eq.' and 'Fig.' are properly spelled out, as these are layout issues.
\begin{document}


%%%%%%%%%%%%%%%%%%%%%%%%%%%%%%%%%%%%%%%%%%
%% optional
\supplementary {The calculations of the normal vibrational modes were performed with the basis sets of 3- 21+G* and 6-31+G* for neutral C$_{60}$ in a singlet state. As mentioned earlier, C60 contains 174 normal modes which are reduced to total number of 46 distinct normal modes, because many modes are degenerate. Calculating vibrational modes of neutral singlet state  C$_{60}$ with a basis set of 3-21+G* revealed 16 negative normal modes as listed in Table S1. 
\begin{table}[H]
\title \highlight {Table S1. Negative vibrational modes calculated with basis set of 3-21+G*}
\centering
%% \tablesize{} %% You can specify the fontsize here, e.g., \tablesize{\footnotesize}. If commented out \small will be used.
\begin{tabular}{cccc}
\toprule
\textbf{Mode} & \textbf{Frequency (cm$^{-1}$)} & \textbf{Mode} & \textbf{Frequency (cm$^{-1}$)} \\ 
\midrule
1 & -1008.12 & 9 & -476.11 \\ 

2 & -1004.93 & 10 & -467.13 \\ 

3 & -1004.35 & 11 & -459.99 \\ 

4 & -1001.39 & 12 & -430.33 \\ 

5 & -619.07 & 13 & -428.72 \\ 

6 & -616.93 & 14 & -426.58 \\ 

7 & -615.26 & 15 & -422.56 \\ 

8 & -484.25 & 16 & -417.98 \\ 


\bottomrule
\end{tabular}
\end{table}
We concluded that using a small basis set of 3-21+G* is not sufficient to calculate the vibrational modes of our system. Using the basis set of 6-31+G* revealed 174 normal modes without any negative vibrational modes. To obtain more accurate values of the frequencies, we multiplied the calculated normal modes with scaling factor of 0.98. To visualize the degeneration of the calculated normal
modes, we plotted the normal modes versus their calculated frequency as shown in Figure S1. We extracted from the degeneracy plot 45 normal modes, listed in Table S2, and we believe the normal modes at 724-728 cm-1 can be divided to two and assigning these two modes requires further investigation. 
\begin{figure}[H]
    \centering
    \includegraphics[width=14cm]{images/DFT1.png}
    \title \highlight {\\Figure S1.  Illustration of the calculated normal modes of neutral C$_{60}$ in at singlet state versus the modes’ frequency. }
    \label{DFT1}
\end{figure}
\begin{table}[H]
\title \highlight {Table S2. Degenerate normal modes of neutral C$_{60}$ in a singlet state }
\centering
\begin{tabular}{cccccc}
\toprule
\textbf{Mode} & \textbf{Degenerate modes(cm$^{-1}$)} & \textbf{Mode} & \textbf{Degenerate modes(cm$^{-1}$)} & \textbf{Mode} & \textbf{Degenerate modes(cm$^{-1}$)} \\ \\ 
\midrule
1 & 260 & 16 & 710 & 31 & 1187 \\ 
2 & 336 & 17 & 720 & 32 & 1217 \\ 
3 & 350 & 18 & 724-728 & 33 & 1248 \\ 
4 & 400 & 19 & 733 & 34 & 1274 \\ 
5 & 428 & 20 & 735 & 35 & 1306 \\ 
6 & 478 & 21 & 749 & 36 & 1340 \\ 
7 & 485 & 22 & 770 & 37 & 1342\\ 
8 & 528 & 23 & 789 & 38 & 1422\\ 
9 & 531 & 24 & 824 & 39 & 1428\\ 
10 & 555 & 25 & 948 & 40 & 1431\\ 
11 & 562 & 26 & 957 & 41 & 1470\\ 
12 & 565 & 27 & 960 & 42 & 1503\\ 
13 & 575 & 28 & 1071 & 43 & 1531\\ 
14 & 664 & 29 & 1102 & 44 & 1571\\ 
15 & 703 & 30 & 1175 & 45 & 1581\\ 
\bottomrule
\end{tabular}
\end{table}
We further investigated the correlation between the computed 10 Raman active normal modes of a singlet state C$_{60}$ to the experimental Raman active modes obtained in the SERS spectra of C$_{60}$ excited with laser excitations of 532 nm and 784 nm. Table S3. shows that the theoretical normal modes of  C$_{60}$ in a singlet state nicely fit to the experimental Raman modes excited with wavelength of 784 nm, whereas excitation wavelength of 532 nm does not reveal two calculated Raman modes in addition to significant downshifting of the pentagonal pinch mode. 
\begin{table}[H]
\title \highlight {Table S3. Comparison between calculated Raman modes in singlet state C$_{60}$ to experimental Raman modes obtained in SERS spectra using excitation wavelengths $\lambda_{exc}$ = 532 nm and  $\lambda_{exc}$ = 784 nm. Units are cm$^{-1}$}
\centering
\begin{tabular}{cccccc}
\toprule
\textbf{Mode} & \textbf{DFT} & \textbf{532 nm} & \textbf{Deviation} & \textbf{784 nm} & \textbf{Deviation} \\ \\ 
\midrule
1 & 259.8666 & 263 & 4.1334 & 265 & 5.1334 \\ 
2 & 427.8876 & 428 & 0.1124 & 425 & -2.8876 \\ 
3 & 485.7174 & 490 & 4.2826 & 490 & 4.2826 \\ 
4 & 703.1794 & 723 & 19.8206 & 707 & 3.8206 \\ 
5 & 769.9272 & 772 & 2.0728 & 769 & -0.9272 \\ 
6 & 1102.7450 & - & - & 1098 & -4.745 \\ 
7 & 1248.6570 & - & - & 1247 & -1.6572\\ 
8 & 1422.6660 & 1421 & -1.6660 & 1421.84 & -0.8260\\ 
9 & 1470.3720 & 1458 & -12.3724 & 1466 & -4.3724\\ 
10 & 1581.2790 & 1561 & -20.2790 & 1565.83 & -15.4490\\ 
\bottomrule
\end{tabular}
\end{table}
\begin{figure}[H]
\centering
\includegraphics[width=8 cm]{images/TransAu.png}
\title \highlight {\\Figure S2. Transmission spectrum of 30nm thick gold }
\label{TransAu}
\end{figure}

\begin{figure}[H]
\centering
\includegraphics[width=16 cm]{images/S3abc.jpg}
\title \highlight {\\Figure S3 a) Graphical illustration of intensity variation across  different Raman peaks of C$_{60}$ as compared with the cavity resonance. b) Variation of enhancement factor with cavity thickness.}
\label{TransAu}
\end{figure}

\begin{figure}[H]
\centering
\includegraphics[width=12 cm]{images/PeakRes.jpg}
\title \highlight {\\Figure S4 Variation in signal intensity variation across  selectively enhanced  Raman peaks of C$_{60}$}
\label{TransAu}
\end{figure}

}


%Newly added information, please confirm.
%please provide the full information.


% Only for the journal Methods and Protocols:
% If you wish to submit a video article, please do so with any other supplementary material.
% \supplementary{The following are available at \linksupplementary{s1}, Figure S1: title, Table S1: title, Video S1: title. A supporting video article is available at doi: link.}

%%%%%%%%%%%%%%%%%%%%%%%%%%%%%%%%%%%%%%%%%%

%%%%%%%%%%%%%%%%%%%%%%%%%%%%%%%%%%%%%%%%%%
%% optional
%\appendixtitles{no} %Leave argument "no" if all appendix headings stay EMPTY (then no dot is printed after "Appendix A"). If the appendix sections contain a heading then change the argument to "yes".
%\appendix
%\section{}
%\unskip
%\subsection{}
%The appendix is an optional section that can contain details and data supplemental to the main text. For example, explanations of experimental details that would disrupt the flow of the main text, but nonetheless remain crucial to understanding and reproducing the research shown; figures of replicates for experiments of which representative data is shown in the main text can be added here if brief, or as Supplementary data. Mathematical proofs of results not central to the paper can be added as an appendix.

%\section{}
%All appendix sections must be cited in the main text. In the appendixes, Figures, Tables, etc. should be labeled starting with `A', e.g.,~Figure A1, Figure A2, etc. 

%%%%%%%%%%%%%%%%%%%%%%%%%%%%%%%%%%%%%%%%%%
% Citations and References in Supplementary files are permitted provided that they also appear in the reference list here. 

%=====================================
% References, variant A: internal bibliography
%=====================================
%\reftitle{References}
%\begin{thebibliography}{999}
% Reference 1
%\bibitem[Author1(year)]{ref-journal}
%Author1, T. The title of the cited article. {\em Journal Abbreviation} {\bf 2008}, {\em 10}, 142--149.
% Reference 2
%\bibitem[Author2(year)]{ref-book}
%Author2, L. The title of the cited contribution. In {\em The Book Title}; Editor1, F., Editor2, A., Eds.; Publishing House: City, Country, 2007; pp. 32--58.
%\end{thebibliography}

% The following MDPI journals use author-date citation: Arts, Econometrics, Economies, Genealogy, Humanities, IJFS, JRFM, Laws, Religions, Risks, Social Sciences. For those journals, please follow the formatting guidelines on http://www.mdpi.com/authors/references
% To cite two works by the same author: \citeauthor{ref-journal-1a} (\citeyear{ref-journal-1a}, \citeyear{ref-journal-1b}). This produces: Whittaker (1967, 1975)
% To cite two works by the same author with specific pages: \citeauthor{ref-journal-3a} (\citeyear{ref-journal-3a}, p. 328; \citeyear{ref-journal-3b}, p.475). This produces: Wong (1999, p. 328; 2000, p. 475)

%=====================================
% References, variant B: external bibliography
%=====================================


%%%%%%%%%%%%%%%%%%%%%%%%%%%%%%%%%%%%%%%%%%
%% optional
%\sampleavailability{Samples of the compounds ...... are available from the authors.}

%% for journal Sci
%\reviewreports{\\
%Reviewer 1 comments and authors’ response\\
%Reviewer 2 comments and authors’ response\\
%Reviewer 3 comments and authors’ response
%}

%%%%%%%%%%%%%%%%%%%%%%%%%%%%%%%%%%%%%%%%%%
\end{document}
